# Supplementary material for: RUBY-Mediated Visual Selection Facilitates Transgenic Screening and Red Floral Pigmentation in Petunia × hybrida
Source: Plants (Basel). 2026 Mar 12;15(6):886. doi: 10.3390/plants15060886 (PMC13029396; doi:10.3390/plants15060886)
Supplement: Supplementary file 1 [file plants-15-00886-s001.zip]

Archive with 1 entries (1 files):
- plants-4171026-supplementary.pdf
